# Supplementary material for: Vitamin D Deficiency after Anterior Cruciate Ligament Reconstruction Associates with Knee Osteoarthritis: A Retrospective Study
Source: Nutrients. 2024 Sep 8;16(17):3029. doi: 10.3390/nu16173029 (PMC11396950; doi:10.3390/nu16173029)
Supplement: Supplementary file 1 [file nutrients-16-03029-s001.zip]

Archive with 1 entries (1 files):
- nutrients-3194444-supplementary.pdf
